# Supplementary material for: shRNA-Targeting Caspase-3 Inhibits Cell Detachment Induced by Pemphigus Vulgaris Autoantibodies in HaCaT Cells
Source: Int J Mol Sci. 2024 Aug 14;25(16):8864. doi: 10.3390/ijms25168864 (PMC11354573; doi:10.3390/ijms25168864)
Supplement: Supplementary file 1 [file ijms-25-08864-s001.zip]

Archive with 1 entries (1 files):
- ijms-3094589-supplementary.pdf
